# Supplementary material for: Identification of Prognosis-Related Oxidative Stress Model with Immunosuppression in HCC
Source: Biomedicines. 2023 Feb 24;11(3):695. doi: 10.3390/biomedicines11030695 (PMC10045103; doi:10.3390/biomedicines11030695)
Supplement: Supplementary file 1 [file biomedicines-11-00695-s001.zip]

Archive with 1 entries (1 files):
- biomedicines-2119372-supplementary.pdf
